# Supplementary material for: ECG Changes during Adult Life in Fabry Disease: Results from a Large Longitudinal Cohort Study
Source: Diagnostics (Basel). 2023 Jan 18;13(3):354. doi: 10.3390/diagnostics13030354 (PMC9913957; doi:10.3390/diagnostics13030354)
Supplement: Supplementary file 1 [file diagnostics-13-00354-s001.zip]

Archive with 1 entries (1 files):
- diagnostics-2062557-supplementary.pdf
